# Supplementary material for: A split ubiquitin system to reveal topology and released peptides of membrane proteins
Source: BMC Biotechnol. 2017 Sep 2;17:69. doi: 10.1186/s12896-017-0391-0 (PMC5581432; doi:10.1186/s12896-017-0391-0)
Supplement: Supplementary file 2 — Primers used in this study. (XLSX 9 kb) [file 12896_2017_391_MOESM2_ESM.xlsx]

## Sheet: Sheet1
Primers	Sequences
GUS-AttB1	GGGGACAAGTTTGTACAAAAAAGCAGGCTTCATGGTCCGTCCTGTAGAAACCCC
GUS-AttB2	GGGGACCACTTTGTACAAGAAAGCTGGGTTTTGTTTGCCTCCCTGCTGCGGTTT
VkorF1	GGGGACAAGTTTGTACAAAAAAGCAGGCTTCATGATGGCGAGGTTTGTTTC
VkorR1	GGGGACCACTTTGTACAAGAAAGCTGGGTTCTGAAGTTGATTGGTCTCATT
PIP1F3	GGGGACAAGTTTGTACAAAAAAGCAGGCTTCATGGAAGGTAAAGAAGAAGATGT
PIP1R3	GGGGACCACTTTGTACAAGAAAGCTGGGTTGCTTCTGGACTTGAATGGGATGGC
HepF	GGGGACAAGTTTGTACAAAAAAGCAGGCTTCATGGCGCAGAAGGAGGGTGG
HepR	GGGGACCACTTTGTACAAGAAAGCTGGGTTGAGCTGGGTCACCATGCCGCT
GPR3F	GGGGACAAGTTTGTACAAAAAAGCAGGCTTCATGATGTGGGGTGCAGGCAG
GPR3R	GGGGACCACTTTGTACAAGAAAGCTGGGTTGACATCACTGGGGGAGCGGGAT
WKS1.1AttB2R	ACTTTGTACAAGAAAGCTGGGTTACTTTCACCACTTCCTGAAGACAACTC
WKS1AttB1F	CTTTGTACAAGAAAGCTGGGTTATTGTGGTATCTTGCAAAAGTTGTACAGA
CubF:	TTGACGAGTACGGTGGGAAGCTTggtggtggcggatccggtgg
CubR：	ATTCGAGGTGTCTAGAAAGCTTgcctgccatgcggccgcaa
MET25F:	TAAAGGGAACAAAAGCTGGGTACCGGATGCAAGGGTTCGAAT
MET25R	CTTCATCGTGTTGCGCAAGGCCTGCCATCTCCTTGTATGGAT
pMetYC1stepF	TATTACCCCCATCCATACAAGCTTTCTAGACTCGAGCTGCAGTACAAAGTGGTTGGTGG
pMetYN-R1	GATCTGGAGGGATACCCATCTCCTTGTATGGATGGGGGTAATAGAATTGTATC
pMetYN-F3	GGAATTGACGAGTACGGTGGGAAGCTTTCTAGACACCTCGAATCAACAAGTTTGTAC
pMetYN-R3	ATGCGGGTCCGGTCGCGCCCCCTGCAGCTCGAGTCAACCACTTTGTACAAGAAAGCTG
pMetYC1stepR	CCACCAACCACTTTGTACTGCAGCTCGAGTCTAGAAAGCTTGTATGGATGGGGGTAATA
